# Supplementary material for: Altered Mitochondrial Opa1-Related Fusion in Mouse Promotes Endothelial Cell Dysfunction and Atherosclerosis
Source: Antioxidants (Basel). 2022 May 28;11(6):1078. doi: 10.3390/antiox11061078 (PMC9219969; doi:10.3390/antiox11061078)
Supplement: Supplementary file 1 [file antioxidants-11-01078-s001.zip]

Archive with 1 entries (1 files):
- antioxidants-1751265-supplementary.pdf
